# Supplementary material for: A novel cripavirus of an ectoparasitoid wasp increases pupal duration and fecundity of the wasp’s Drosophila melanogaster host
Source: ISME J. 2021 May 18;15(11):3239–57. doi: 10.1038/s41396-021-01005-w (PMC8528920; doi:10.1038/s41396-021-01005-w)
Supplement: Supplementary file 10 — Supplementary Table S1 [file 41396_2021_1005_MOESM10_ESM.xlsx]

## Sheet: Sheet1
	Supplementary Table S1. Primers for viral genome sequencing
	Primer	Oligonucleotide (5'→3')	Tm (ºC)
	RoWV-1-1S:	CATATAAATATGTACACACGGCTTT	56.2
	RoWV-1-1A:	TACCGATGCCTTGAGTCATAATA	57.3
	RoWV-1-2S:	GGAAGTAAAGTATGATTTTGATGCA	58.1
	RoWV-1-2A	AAAGCAGACATCTCTCTACTCAATA	59.6
	RoWV-1-3S:	CTCAAGAAGTCCGCCAATACCT	60.3
	RoWV-1-3A:	AGCGAATATCCAATCGATCTTTATA	59.2
	RoWV-1-4S:	AATCTTTGCACAATATTTTCAGTTT	57.2
	RoWV-1-4A:	TAACACAAAATGACGGACCAA	56.5
	RoWV-1-5S:	GGAGAATTTCGTGATTGTGTGAT	58.4
	RoWV-1-5A:	AGCGTATCTACAAAGATCACGTTAG	57.6
	RoWV-1-6S:	CAACAATGGATGGGATCAGGT	59.3
	RoWV-1-6A:	CGTCAAAATTTGAGGATTTTCA	57.5
	RoWV-1-7S:	TATGATAAACTAAGGTCGGCG	55.4
	RoWV-1-7A:	GTTCTGTAAACTTCCCATCAATC	55.3
	RoWV-1-8S:	GGAGTACACTGTTTGGGCA	53.5
	RoWV-1-8A:	CAAGTGGGTGCAGCAAAA	55.6
	RoWV-1-9S:	AGAGTGGAAGTTTTGAATCA	49.3
	RoWV-1-9A:	ATGCTGGTCTATTAACGTTAAC	51.7
	RoWV-1-10S:	CCTCCTTTGGTTAACGTTAATAG	55.7
	RoWV-1-10A:	AGAAAACAACTATTATTCAAATTCG	55.1
	ABVS	ATGCGAATCCCTTATGTTTCC	55.6
	ABVA	TTCCACTCTCACGATTCCAGA	57.9
	PVDS-1	AAAGTGAACCGCTATTGAGT	54
	PVDA-1	GTCGTACCAGAGTTTCCTTT	54.3
	PVDS-2	GTGGTTCTTTAGTCGGACTT	54.2
	PVDA-2	TCGAATTGCCTCCTCATATG	54.3
	VP3S	CCTGAAGCTCATTGCATTGGA	58.4
	VP3A	ATTAACGTTAACCAAAGGAGGAAC	57.2
	Pv-Re-S	CCTTTCCGTTTTCTAGCCTC	55.4
	Pv-Re-A	TTGCTAACAACACCCTTCAG	55.4
