# Supplementary material for: A novel cripavirus of an ectoparasitoid wasp increases pupal duration and fecundity of the wasp’s Drosophila melanogaster host
Source: ISME J. 2021 May 18;15(11):3239–57. doi: 10.1038/s41396-021-01005-w (PMC8528920; doi:10.1038/s41396-021-01005-w)
Supplement: Supplementary file 11 — Supplementary Table S2 [file 41396_2021_1005_MOESM11_ESM.xlsx]

## Sheet: Sheet1
Supplementary Table S2. Virus names, virus name abbreviations, and viral protein sequence accession numbers
Order	Family	Genus	Virus name	Virus name abbreviation	Exemplar accession number
Picornavirales	Dicistroviridae	Aparavirus	acute bee paralysis virus	ABPV	AF150629
			Israeli acute paralysis virus	IAPV	EF219380
			Kashmir bee virus	KBV	AY275710
			mud crab virus	MCV	HM777507
			Solenopsis invicta virus 1	SINV-1	AY634314
			Taura syndrome virus	TSV	AF277675
			Macrobrachium rosenbergii Taihu virus	MrTV	NC_018570
		Cripavirus	aphid lethal paralysis virus	ALPV	AF536531
			cricket paralysis virus	CrPV	AF218039
			cricket paralysis virus isolate CrPV-2	CrPV-2	KP974706.1
			Drosophila C virus	DCV	AF014388
			Drosophila C virus isolate B6A	DCV_B6A	MG570143.1
			Drosophila C virus isolate O	DCV_O	MK645244.1
			Drosophila C virus isolate Z	DCV_Z	MK645240.1
			Drosophila C virus isolate CYG	DCV_CYG	MK645238.1
			Drosophila C virus isolate T	DCV_T	MK645245.1
			Drosophila C virus isolate G	DCV_G	MK645241.1
			Drosophila C virus isolate CHA	DCV_CHA	MK645242.1
			Rhopalosiphum padi virus	RhPV	AF022937
			Anopheles C virus	AnCV	KU169878
			Hypsignathus monstrosus dicistrovirus	\	AZR39356.1
			Warroolaba Creek virus 2	\	QIJ25856.1
			Nilaparvata lugens C virus	NlCV	KM270560
		Triatovirus	black queen cell virus	BQCV	AF183905
			Himetobi P virus	HiPV	AB017037
			Homalodisca coagulata virus 1	HoCV-1	DQ288865
			Plautia stali intestine virus	PSIV	AB006531
			Dicistroviridae sp. virus	\	QJI52080.1
			Triatoma virus	TrV	AF178440
	Iflaviridae	Iflavirus	Nilaparvata lugens honeydew virus 1	NLHV-1	AB766259
			Dinocampus coccinellae paralysis virus	DcPV	KF843822
			Sacbrood virus	SBV	AF092924.1
			Varroa destructor virus 1	VDV-1	AY251269.2
			deformed wing virus	DMV	AJ489744.2
			slow bee paralysis virus	SBPV	EU035616
	Secoviridae	Cheravirus	currant latent virus	CULV	KT692952.1
			Arracacha virus B	AVB	JQ437415.1
		Sadwavirus	Satsuma dwarf virus	SDV	AB009958
			Discorea mosaic associated virus	DMAV	KU215538.1
			strawberry mottle virus	SMoV	NC_003445.1
		Sequivirus	parsnip yellow fleck virus	PYFV	D14066
			carrot necrotic dieback virus	CNDV	NC_038320.1
		Torradovirus	tomato torrado virus	ToTV	DQ388879
			motherwort yellow mottle virus	MYMoV	NC_035218.1
		Waikavirus	rice tungro spherical virus	RTSV	M95497
			bellflower vein chlorosis virus	BVCV	NC_027915.1
			maize chlorotic dwarf virus	MCDV	NC_003626.1
	Polycipiviridae	Sopolycivirus	Solenopsis invicta virus 2	SINV-2	MF041813
			Solenopsis invicta virus 4	SINV-4	MF041808
	Picornaviridae	Aphthovirus	foot-and-mouth disease virus O	FMDV-O	AY593829
		Aquamavirus	seal picornavirus	SPV	EU142040
		Avihepatovirus	duck hepatitis A virus	DHAV	DQ226541
		Kunsagivirus	kunsagivirus A1	KuV-A	KC935379
		Ampivirus	ampivirus A1	AMV-A	KP770140
		Mosavirus	mosavirus A1	MoV-A	JF973687
Sobelivirales	Solemoviridae	Polemovirus	Poinsettia latent virus	PnLV	NC_011543.1
		Sobemovirus	southern bean mosaic virus	SBMV	NC_004060.2
			turnip rosette virus	TRoV	NC_004553.3
			southern cowpea mosaic virus	SCPMV	NC_001625.2
			soybean yellow common mosaic virus	SYCMV	NC_016033.1
