# Supplementary material for: A novel cripavirus of an ectoparasitoid wasp increases pupal duration and fecundity of the wasp’s Drosophila melanogaster host
Source: ISME J. 2021 May 18;15(11):3239–57. doi: 10.1038/s41396-021-01005-w (PMC8528920; doi:10.1038/s41396-021-01005-w)
Supplement: Supplementary file 12 — Supplementary Table S3 [file 41396_2021_1005_MOESM12_ESM.xlsx]

## Sheet: Sheet1
	Supplementary Table S3. Information about the transcriptome
	P. vindemmiae virus	Most similar virus	E value	Genome length (nt)
	RoWV-1 (c34486_g1)	Drososphila C virus (DCV)	0	9312
	E value determined by BLASTX of the entire P. vindemmiae viral genome
	C34486_g1: transcript_id
