# Supplementary material for: A novel cripavirus of an ectoparasitoid wasp increases pupal duration and fecundity of the wasp’s Drosophila melanogaster host
Source: ISME J. 2021 May 18;15(11):3239–57. doi: 10.1038/s41396-021-01005-w (PMC8528920; doi:10.1038/s41396-021-01005-w)
Supplement: Supplementary file 13 — Supplementary Table S4 [file 41396_2021_1005_MOESM13_ESM.xlsx]

## Sheet: Sheet1
	Supplementary Table S4. dsRBD homologs
	Protein	Accession number	Abbreviation
	Drosophila C virus protein 1A	AAC58807.1	DCV 1A
	Drosophila melanogaster double-strand RNA binding protein 1	AAF57752.1	Dm STAU1
	Homo sapiens eukaryotic translation initiation factor2 alpha kinase2	AAA36409.1	Hs EIF2AK2
	Homo sapiens TAR(HIV-1) RNA-binding protein 1	AAB50581.2	Hs TARBP1
	Xenopus laevis RNA-binding protein A (Xl RBPA2)	AAA49947.1	Xl RBPA
