# Supplementary material for: A novel cripavirus of an ectoparasitoid wasp increases pupal duration and fecundity of the wasp’s Drosophila melanogaster host
Source: ISME J. 2021 May 18;15(11):3239–57. doi: 10.1038/s41396-021-01005-w (PMC8528920; doi:10.1038/s41396-021-01005-w)
Supplement: Supplementary file 14 — Supplementary Table S5 [file 41396_2021_1005_MOESM14_ESM.xlsx]

## Sheet: Sheet1
	Supplementary Table S5. RoWV-1 detection in wild D.melanogaster originating from various Chinese provinces
	City, Province	Total number	RoWV-1 infected number	Percentage (%)
	Changsha, Hunan	30	0	0
	Weinan, Shaanxi	30	0	0
	Nanjing, Jiangsu	30	0	0
	Kunming, Yunnan	30	0	0
	Hangzhou, Zhejiang	30	0	0
